# Supplementary material for: Independent Effects of Protein Core Size and Expression on Residue-Level Structure-Evolution Relationships
Source: PLoS One. 2012 Oct 3;7(10):e46602. doi: 10.1371/journal.pone.0046602 (PMC3463513; doi:10.1371/journal.pone.0046602)
Supplement: Table S1 — Details of the 795 yeast proteins and their structural models used in this study. Columns list yeast protein (ORF), structural model (PDB structure ID underscore chain ID), BLAST-based alignment statistics, average relative solvent accessibility (core size) bin, and protein expression bin. (XLSX) [file pone.0046602.s004.xlsx]

## Sheet: supp_table
Table S1. Details of the 795 yeast proteins and their structural models used in this study. Columns list yeast protein (ORF), structural model (PDB structure ID underscore chain ID), BLAST-based alignment statistics, average relative solvent accessibility (core size) bin, and protein expression bin.
ORF-Structure Pairs		ORF-Structure Alignment Properties					ORF Context Bins
ORF ID	PDB ID	E-Value	ORF Coverage	PDB Coverage	% IDENTITY	% SIMILARITY	Avg. RSA	Avg. RSA Bin	CAI	CAI Bin
YAL012W	1i41_A	3e-55	0.957	0.858	0.341	0.544	0.273	bottom	0.42	top
YAL038W	1e0t_A	1e-93	0.96	0.994	0.437	0.576	0.269	bottom	0.893	top
YAL044C	1dxm_A	7e-23	0.747	0.939	0.37	0.606	0.338	top	0.164	middle
YAL054C	1ry2_A	0	0.9	0.968	1	1	0.248	bottom	0.255	top
YAL058W	1jhn_A	3e-51	0.785	0.906	0.324	0.481	0.354	top	0.109	bottom
YAL062W	1hwx_A	1e-24	0.84	0.737	0.258	0.457	0.278	bottom	0.156	middle
YAR015W	1a48_A	3e-180	0.997	1	1	1	0.309	middle	0.23	middle
YAR035W	2deb_A	4e-68	0.951	0.934	0.301	0.456	0.266	bottom	0.093	bottom
YBL015W	2oas_A	2e-17	0.875	0.945	0.235	0.412	0.26	bottom	0.217	middle
YBL016W	1pme_A	7e-97	0.992	0.889	0.499	0.672	0.302	middle	0.11	bottom
YBL036C	3cpg_A	4e-18	0.817	0.798	0.325	0.498	0.316	middle	0.236	top
YBL039C	1s1m_A	4e-129	0.96	0.98	0.416	0.628	0.256	bottom	0.309	top
YBL041W	1iru_1	8e-54	0.921	1	0.46	0.646	0.307	middle	0.166	middle
YBL045C	1ezv_A	0	0.943	1	0.995	0.998	0.294	middle	0.293	top
YBL050W	1qqe_A	3e-171	1	1	0.997	1	0.331	top	0.159	middle
YBL055C	3e2v_A	0	0.94	0.98	0.99	0.997	0.264	bottom	0.125	bottom
YBL064C	1x0r_A	3e-31	0.77	0.807	0.373	0.531	0.34	top	0.206	middle
YBL068W	2h06_A	8e-115	0.963	0.969	0.623	0.792	0.293	middle	0.199	middle
YBL071W-A	1yop_A	5e-43	1	0.988	0.988	1	0.487	top	0.154	bottom
YBL075C	1yuw_A	0	0.844	0.989	0.797	0.901	0.298	middle	0.177	middle
YBL076C	1ile_A	4e-171	0.779	0.99	0.377	0.553	0.257	bottom	0.342	top
YBL078C	2k6q_A	3e-17	0.966	0.95	0.362	0.603	0.391	top	0.15	bottom
YBL080C	2df4_B	2e-55	0.911	0.936	0.298	0.511	0.318	middle	0.132	bottom
YBL087C	3bbo_M	2e-14	0.796	0.893	0.348	0.589	0.358	top	0.624	top
YBL091C	2q8k_A	8e-22	0.717	0.758	0.239	0.448	0.283	bottom	0.211	middle
YBL099W	1bmf_A	0	0.93	0.994	0.738	0.868	0.281	bottom	0.471	top
YBR002C	2vfw_A	4e-26	0.731	0.93	0.339	0.537	0.335	top	0.109	bottom
YBR006W	3ek1_A	8e-140	0.962	0.94	0.509	0.683	0.258	bottom	0.195	middle
YBR010W	1aoi_A	6e-56	0.853	1	0.871	0.957	0.528	top	0.622	top
YBR011C	117e_A	5e-167	0.997	1	0.993	0.997	0.275	bottom	0.621	top
YBR017C	1qbk_B	3e-119	0.939	0.93	0.344	0.553	0.319	middle	0.144	bottom
YBR018C	2h39_A	7e-18	0.872	0.863	0.252	0.426	0.304	middle	0.222	middle
YBR019C	1z45_A	0	1	1	0.999	1	0.25	bottom	0.186	middle
YBR020W	2a2c_A	6e-71	0.955	0.916	0.351	0.515	0.261	bottom	0.194	middle
YBR025C	2dby_A	7e-62	0.929	0.984	0.392	0.543	0.326	top	0.567	top
YBR026C	1zsy_A	1e-49	0.855	0.854	0.37	0.547	0.293	middle	0.166	middle
YBR031W	2zkr_c	2e-101	0.92	0.789	0.583	0.753	0.377	top	0.803	top
YBR034C	2v74_B	2e-48	0.862	0.882	0.373	0.538	0.276	bottom	0.267	top
YBR035C	1ty9_A	3e-12	0.877	0.865	0.249	0.473	0.373	top	0.241	top
YBR039W	2qe7_G	2e-24	0.884	0.986	0.289	0.526	0.357	top	0.337	top
YBR046C	1iyz_A	1e-13	0.781	0.795	0.255	0.426	0.279	bottom	0.156	middle
YBR082C	2fo3_A	7e-18	0.764	0.912	0.368	0.623	0.376	top	0.313	top
YBR087W	1sxj_E	0	1	1	0.997	1	0.346	top	0.152	bottom
YBR088C	2hii_B	4e-08	0.977	0.992	0.213	0.445	0.323	middle	0.256	top
YBR092C	1qwo_A	4e-32	0.814	0.905	0.261	0.408	0.258	bottom	0.354	top
YBR093C	1ihp_A	8e-33	0.814	0.916	0.254	0.404	0.268	bottom	0.46	top
YBR103W	1r5m_A	0	0.791	0.995	1	1	0.274	bottom	0.108	bottom
YBR109C	2qac_A	4e-09	0.844	0.822	0.283	0.512	0.398	top	0.22	middle
YBR111C	2dsb_A	1e-35	0.797	0.811	0.426	0.596	0.396	top	0.247	top
YBR121C	2pme_A	3e-176	0.976	0.89	0.467	0.631	0.319	middle	0.414	top
YBR126C	1gz5_A	1e-73	0.935	0.982	0.338	0.536	0.263	bottom	0.187	middle
YBR127C	2c61_A	3e-158	0.886	0.957	0.583	0.747	0.269	bottom	0.39	top
YBR135W	1qb3_A	2e-86	1	1	1	1	0.512	top	0.144	bottom
YBR139W	1ivy_A	3e-49	0.795	0.954	0.305	0.463	0.25	bottom	0.15	bottom
YBR143C	1dt9_A	4e-178	0.973	0.979	0.682	0.827	0.36	top	0.334	top
YBR145W	2h6e_A	3e-27	0.966	0.988	0.283	0.457	0.276	bottom	0.253	top
YBR154C	1dzf_A	1e-127	1	1	1	1	0.372	top	0.257	top
YBR160W	1bi7_A	1e-68	0.977	0.893	0.453	0.644	0.309	middle	0.168	middle
YBR164C	1zd9_A	5e-26	0.885	0.867	0.331	0.589	0.312	middle	0.18	middle
YBR175W	2co0_A	1e-38	0.937	0.886	0.348	0.525	0.243	bottom	0.089	bottom
YBR176W	1m3u_A	2e-42	0.817	0.928	0.357	0.573	0.265	bottom	0.144	bottom
YBR196C	1dqr_A	0	0.975	0.982	0.585	0.725	0.28	bottom	0.681	top
YBR213W	1kyq_A	1e-160	1	1	0.985	1	0.389	top	0.106	bottom
YBR218C	2qf7_A	0	0.975	0.988	0.467	0.646	0.261	bottom	0.308	top
YBR221C	1olx_B	1e-50	0.907	0.956	0.346	0.549	0.261	bottom	0.343	top
YBR222C	1ult_A	6e-30	0.845	0.823	0.254	0.437	0.277	bottom	0.197	middle
YBR223C	1q32_A	0	1	1	1	1	0.264	bottom	0.108	bottom
YBR229C	2qly_A	3e-67	0.831	0.871	0.274	0.44	0.22	bottom	0.167	middle
YBR234C	1k8k_C	4e-62	0.971	0.965	0.369	0.55	0.262	bottom	0.197	middle
YBR244W	1gp1_A	4e-20	0.914	0.869	0.337	0.517	0.309	middle	0.198	middle
YBR248C	1jvn_A	0	1	0.995	1	1	0.25	bottom	0.16	middle
YBR249C	1gg1_A	8e-108	0.932	0.983	0.571	0.7	0.271	bottom	0.527	top
YBR252W	2baz_A	2e-09	0.782	0.817	0.339	0.5	0.387	top	0.183	middle
YBR254C	1h3q_A	9e-23	0.971	0.95	0.335	0.518	0.36	top	0.1	bottom
YBR256C	1i8d_A	6e-23	0.773	0.826	0.332	0.527	0.341	top	0.161	middle
YBR261C	1xtp_A	9e-35	0.94	0.807	0.394	0.555	0.299	middle	0.126	bottom
YBR263W	3ecd_A	3e-90	0.861	0.934	0.426	0.593	0.285	bottom	0.285	top
YCL017C	1t3i_A	1e-27	0.757	0.919	0.264	0.423	0.259	bottom	0.226	middle
YCL026C-B	1ywq_A	5e-23	0.959	0.955	0.33	0.495	0.363	top	0.29	top
YCL033C	3cez_A	2e-23	0.762	0.75	0.398	0.586	0.347	top	0.12	bottom
YCL043C	2b5e_A	0	0.958	0.992	1	1	0.344	top	0.404	top
YCL057W	1y79_1	1e-52	0.896	0.928	0.256	0.47	0.256	bottom	0.19	middle
YCL064C	1p5j_A	4e-47	0.897	0.825	0.354	0.53	0.268	bottom	0.159	middle
YCR004C	2zki_A	5e-25	0.789	0.94	0.354	0.487	0.309	middle	0.199	middle
YCR005C	1vgm_A	3e-20	0.791	0.905	0.258	0.436	0.304	middle	0.186	middle
YCR009C	1uru_A	6e-11	0.875	0.934	0.225	0.441	0.423	top	0.21	middle
YCR012W	2cun_A	7e-52	0.964	0.956	0.331	0.527	0.25	bottom	0.815	top
YCR020C	1z72_A	7e-17	0.991	0.938	0.261	0.454	0.291	middle	0.207	middle
YCR027C	1xtq_A	6e-32	0.847	0.932	0.39	0.633	0.313	middle	0.091	bottom
YCR031C	1s1h_K	2e-74	0.993	1	0.993	1	0.39	top	0.805	top
YCR036W	2v78_A	1e-08	0.931	0.923	0.224	0.396	0.255	bottom	0.16	middle
YCR053W	1vb3_A	5e-56	0.963	0.956	0.323	0.49	0.23	bottom	0.404	top
YCR083W	1r26_A	3e-22	0.882	0.896	0.339	0.625	0.375	top	0.157	middle
YCR092C	1ewq_A	1e-71	0.83	0.978	0.271	0.439	0.303	middle	0.117	bottom
YDL004W	1e79_H	2e-13	0.769	0.842	0.347	0.548	0.39	top	0.205	middle
YDL006W	2iq1_A	1e-29	0.808	0.814	0.332	0.535	0.276	bottom	0.119	bottom
YDL014W	2ipx_A	7e-100	0.722	0.983	0.708	0.835	0.302	middle	0.492	top
YDL022W	2pla_A	2e-88	0.893	0.971	0.458	0.642	0.262	bottom	0.46	top
YDL029W	1k8k_B	5e-157	0.98	0.97	0.679	0.799	0.355	top	0.209	middle
YDL033C	2der_A	9e-58	0.914	0.934	0.359	0.513	0.304	middle	0.113	bottom
YDL055C	2v0h_A	1e-08	0.953	0.781	0.231	0.396	0.311	middle	0.6	top
YDL064W	2uyz_A	2e-51	0.994	0.987	0.558	0.744	0.348	top	0.17	middle
YDL066W	1t09_A	4e-158	0.925	0.959	0.671	0.805	0.309	middle	0.319	top
YDL078C	1v6a_A	8e-11	0.933	0.901	0.257	0.453	0.319	middle	0.154	bottom
YDL083C	2zkq_i	6e-52	0.965	0.945	0.659	0.826	0.397	top	0.764	top
YDL084W	1xti_A	2e-159	0.868	0.982	0.669	0.832	0.3	middle	0.374	top
YDL090C	2h6i_B	2e-60	0.87	0.86	0.391	0.558	0.28	bottom	0.123	bottom
YDL103C	1jvd_A	7e-94	0.92	0.835	0.414	0.599	0.292	middle	0.177	middle
YDL108W	1ua2_A	2e-79	0.951	0.841	0.483	0.673	0.316	middle	0.115	bottom
YDL120W	2fql_A	2e-68	0.707	1	0.992	0.992	0.409	top	0.097	bottom
YDL125C	1y23_A	8e-19	0.734	0.828	0.367	0.533	0.429	top	0.231	middle
YDL126C	1r7r_A	0	0.987	0.985	0.682	0.837	0.334	top	0.307	top
YDL132W	2hye_C	1e-43	0.994	0.933	0.234	0.425	0.347	top	0.158	middle
YDL135C	1ds6_B	4e-29	0.901	0.967	0.399	0.579	0.4	top	0.2	middle
YDL136W	2zkr_v	3e-29	1	1	0.561	0.748	0.48	top	0.759	top
YDL137W	2h18_A	1e-26	0.939	0.886	0.322	0.567	0.311	middle	0.387	top
YDL140C	1i3q_A	0	1	1	1	1	0.324	middle	0.209	middle
YDL160C	1s2m_A	0	0.787	0.995	0.992	0.995	0.287	middle	0.21	middle
YDL164C	2cfm_A	5e-69	0.805	0.989	0.316	0.523	0.277	bottom	0.16	middle
YDL166C	1y63_A	3e-30	0.802	0.88	0.383	0.623	0.333	top	0.146	bottom
YDL168W	1vj0_A	1e-26	0.961	0.95	0.262	0.453	0.273	bottom	0.243	top
YDL182W	3eeg_A	7e-31	0.701	0.951	0.325	0.465	0.282	bottom	0.321	top
YDL188C	2iae_C	1e-143	0.801	0.977	0.758	0.871	0.275	bottom	0.16	middle
YDL190C	2qiz_A	0	1	0.979	0.998	0.998	0.291	middle	0.177	middle
YDL192W	2h57_A	2e-38	0.912	0.889	0.42	0.692	0.315	middle	0.524	top
YDL201W	3ckk_A	8e-73	0.78	0.996	0.564	0.695	0.317	middle	0.19	middle
YDL205C	1pda_A	2e-49	0.969	0.965	0.379	0.555	0.288	middle	0.184	middle
YDL219W	1jke_A	7e-23	0.973	0.986	0.37	0.575	0.354	top	0.198	middle
YDL230W	3b7o_A	2e-24	0.836	0.801	0.316	0.465	0.305	middle	0.115	bottom
YDL235C	1qsp_A	6e-93	0.988	1	1	1	0.327	top	0.201	middle
YDL236W	2hx1_A	3e-08	0.779	0.817	0.253	0.42	0.32	middle	0.196	middle
YDL238C	2paj_A	1e-13	0.744	0.774	0.232	0.403	0.268	bottom	0.126	bottom
YDR002W	1k5d_B	1e-39	0.751	0.766	0.539	0.688	0.427	top	0.489	top
YDR007W	1v5x_A	1e-16	0.933	0.961	0.33	0.47	0.297	middle	0.121	bottom
YDR013W	2q9q_C	3e-13	0.865	0.888	0.288	0.538	0.428	top	0.131	bottom
YDR019C	1v5v_A	3e-42	0.915	0.933	0.323	0.512	0.263	bottom	0.143	bottom
YDR021W	1hv8_A	9e-66	0.915	0.967	0.377	0.609	0.303	middle	0.166	middle
YDR023W	1ser_A	2e-50	0.84	0.895	0.301	0.513	0.29	middle	0.392	top
YDR032C	2r96_A	2e-45	0.955	0.944	0.468	0.653	0.297	middle	0.367	top
YDR037W	1bbu_A	7e-102	0.868	0.978	0.405	0.593	0.306	middle	0.422	top
YDR044W	3ejo_A	2e-70	0.957	0.955	0.435	0.594	0.29	middle	0.448	top
YDR047W	2inf_A	2e-51	0.967	0.933	0.323	0.54	0.259	bottom	0.16	middle
YDR050C	1btm_A	2e-43	0.984	0.984	0.393	0.567	0.275	bottom	0.817	top
YDR071C	1ib1_E	2e-09	0.88	0.8	0.269	0.451	0.345	top	0.244	top
YDR091C	1yqt_A	6e-140	0.863	0.957	0.492	0.658	0.275	bottom	0.369	top
YDR092W	1zdn_A	6e-30	0.954	0.949	0.427	0.607	0.346	top	0.128	bottom
YDR097C	2o8b_B	1e-145	0.751	0.977	0.333	0.509	0.303	middle	0.152	bottom
YDR099W	3efz_A	5e-14	0.85	0.858	0.255	0.51	0.343	top	0.385	top
YDR111C	1xi9_A	5e-36	0.886	0.904	0.271	0.442	0.264	bottom	0.158	middle
YDR129C	1pxy_A	3e-118	0.779	0.978	0.426	0.649	0.3	middle	0.234	top
YDR155C	1mzw_A	5e-50	0.981	0.932	0.564	0.721	0.307	middle	0.614	top
YDR158W	2yv3_A	2e-15	0.967	0.982	0.281	0.396	0.287	middle	0.431	top
YDR164C	2pjx_A	2e-37	0.891	0.978	0.225	0.433	0.289	middle	0.159	middle
YDR165W	2vdu_B	0	1	0.987	1	1	0.277	bottom	0.192	middle
YDR173C	2iew_A	0	1	0.978	1	1	0.31	middle	0.111	bottom
YDR177W	1tte_A	1e-125	0.995	0.995	0.995	1	0.436	top	0.158	middle
YDR189W	1mqs_A	0	1	0.993	1	1	0.3	middle	0.188	middle
YDR190C	2c9o_A	0	0.937	0.952	0.707	0.853	0.341	top	0.19	middle
YDR196C	2grj_A	2e-18	0.817	0.901	0.32	0.518	0.343	top	0.121	bottom
YDR225W	1zla_C	1e-48	0.848	0.884	0.789	0.904	0.514	top	0.654	top
YDR226W	1zak_A	3e-34	0.896	0.86	0.362	0.603	0.351	top	0.532	top
YDR232W	2bwn_A	1e-106	0.75	0.983	0.478	0.632	0.286	bottom	0.213	middle
YDR242W	1mt5_A	4e-28	0.872	0.905	0.267	0.459	0.23	bottom	0.134	bottom
YDR256C	1m7s_A	8e-81	0.722	0.754	0.421	0.582	0.331	top	0.159	middle
YDR258C	1qvr_A	0	0.904	0.867	0.534	0.741	0.315	middle	0.207	middle
YDR267C	2hes_X	0	1	1	1	1	0.26	bottom	0.134	bottom
YDR272W	2qed_A	9e-20	0.836	0.814	0.306	0.491	0.266	bottom	0.154	bottom
YDR280W	2nn6_E	2e-16	0.83	0.803	0.24	0.439	0.341	top	0.136	bottom
YDR287W	2p3n_A	3e-25	0.822	0.852	0.317	0.5	0.273	bottom	0.123	bottom
YDR300C	2j5t_A	5e-57	0.974	0.989	0.345	0.501	0.303	middle	0.198	middle
YDR304C	3bo7_A	7e-20	0.773	0.925	0.34	0.513	0.293	middle	0.261	top
YDR308C	1ykh_B	1e-65	0.943	1	0.977	1	0.529	top	0.144	bottom
YDR321W	2ocd_A	6e-11	0.835	0.95	0.239	0.425	0.319	middle	0.221	middle
YDR341C	1iq0_A	1e-30	0.865	0.916	0.24	0.417	0.282	bottom	0.285	top
YDR353W	2zbw_A	8e-12	0.978	0.928	0.247	0.404	0.318	middle	0.315	top
YDR354W	1kgz_A	6e-29	0.8	0.809	0.331	0.498	0.262	bottom	0.142	bottom
YDR362C	2j04_B	0	0.765	0.981	1	1	0.259	bottom	0.11	bottom
YDR368W	1mzr_A	8e-56	0.933	0.892	0.392	0.57	0.27	bottom	0.26	top
YDR372C	2zih_A	0	1	0.994	1	1	0.291	middle	0.183	middle
YDR373W	2ggz_A	3e-14	0.821	0.711	0.269	0.494	0.326	top	0.15	bottom
YDR376W	2c7g_A	7e-51	0.951	0.976	0.314	0.48	0.293	middle	0.15	bottom
YDR385W	1n0u_A	0	1	1	1	1	0.281	bottom	0.8	top
YDR390C	1y8q_B	3e-86	0.969	0.975	0.336	0.526	0.313	middle	0.151	bottom
YDR400W	1mas_A	7e-33	0.956	0.975	0.303	0.486	0.274	bottom	0.138	bottom
YDR402C	3c6g_A	2e-15	0.91	0.935	0.223	0.406	0.273	bottom	0.135	bottom
YDR404C	2c35_B	5e-37	1	0.994	0.428	0.624	0.363	top	0.152	bottom
YDR408C	2gar_A	1e-15	0.911	0.811	0.308	0.477	0.321	middle	0.119	bottom
YDR415C	3b35_A	8e-43	0.778	0.986	0.329	0.529	0.242	bottom	0.143	bottom
YDR418W	2zkr_i	2e-67	0.988	0.988	0.712	0.847	0.43	top	0.766	top
YDR419W	1jih_A	0	0.812	1	1	1	0.287	middle	0.111	bottom
YDR424C	1pwk_A	4e-22	1	1	0.457	0.702	0.412	top	0.164	middle
YDR428C	1vkh_A	5e-156	1	0.956	0.996	1	0.282	bottom	0.142	bottom
YDR430C	2fge_A	5e-99	0.946	0.949	0.293	0.483	0.257	bottom	0.15	bottom
YDR435C	1rjd_A	0	1	0.982	1	1	0.284	bottom	0.122	bottom
YDR440W	1u2z_A	0	0.734	0.986	0.995	0.995	0.293	middle	0.126	bottom
YDR454C	1kgd_A	2e-21	0.979	0.961	0.279	0.514	0.357	top	0.314	top
YDR472W	3cue_B	4e-169	1	1	1	1	0.371	top	0.129	bottom
YDR483W	1s4n_A	0	0.787	1	0.997	0.997	0.26	bottom	0.279	top
YDR487C	1pvy_A	4e-25	0.966	0.952	0.303	0.548	0.314	middle	0.198	middle
YDR502C	1fug_A	1e-116	0.982	0.971	0.562	0.735	0.273	bottom	0.498	top
YDR510W	1wm2_A	4e-13	0.713	0.936	0.486	0.662	0.399	top	0.306	top
YDR513W	3d5j_A	2e-59	0.762	0.973	0.991	0.991	0.336	top	0.212	middle
YDR529C	1bcc_F	5e-15	0.787	0.908	0.4	0.57	0.452	top	0.197	middle
YDR531W	2i7p_A	2e-36	0.766	0.707	0.377	0.557	0.308	middle	0.142	bottom
YDR533C	1u9c_A	4e-27	0.983	0.964	0.318	0.54	0.263	bottom	0.236	top
YDR538W	2ejb_A	3e-34	0.76	0.995	0.383	0.59	0.329	top	0.133	bottom
YDR539W	2idb_A	7e-35	0.853	0.844	0.263	0.452	0.308	middle	0.158	middle
YEL011W	1m7x_A	2e-41	0.913	0.977	0.266	0.45	0.24	bottom	0.177	middle
YEL020C	2c31_A	1e-71	0.95	0.93	0.326	0.526	0.254	bottom	0.116	bottom
YEL021W	2qcf_A	7e-67	0.933	0.931	0.512	0.688	0.275	bottom	0.18	middle
YEL024W	2fyn_C	4e-37	0.749	0.925	0.438	0.597	0.387	top	0.327	top
YEL026W	1s72_F	2e-17	0.881	0.908	0.36	0.586	0.329	top	0.635	top
YEL027W	2db4_A	3e-09	0.869	0.891	0.259	0.504	0.343	top	0.584	top
YEL029C	2ddm_A	1e-15	0.747	0.806	0.271	0.483	0.296	middle	0.14	bottom
YEL034W	1khi_A	2e-12	0.924	0.847	0.301	0.513	0.387	top	0.814	top
YEL037C	1oqy_A	3e-35	0.997	0.976	0.304	0.448	0.54	top	0.164	middle
YEL038W	1yns_A	7e-31	0.978	0.939	0.323	0.504	0.319	middle	0.126	bottom
YEL039C	1cxa_A	9e-09	0.92	0.976	0.317	0.472	0.352	top	0.183	middle
YEL042W	3cj1_A	4e-36	0.799	0.89	0.305	0.453	0.288	middle	0.227	middle
YEL046C	1v72_A	1e-11	0.773	0.851	0.221	0.433	0.282	bottom	0.33	top
YEL047C	1d4d_A	5e-58	0.981	0.766	0.34	0.518	0.257	bottom	0.26	top
YEL056W	3c99_A	3e-72	0.94	0.907	0.365	0.557	0.287	middle	0.15	bottom
YEL058W	2dka_A	8e-149	0.966	0.972	0.524	0.665	0.25	bottom	0.156	middle
YER003C	1pmi_A	6e-158	0.993	0.995	0.632	0.758	0.26	bottom	0.288	top
YER009W	1jb2_A	2e-20	0.936	0.906	0.427	0.59	0.376	top	0.326	top
YER010C	2c5q_A	4e-136	1	0.975	1	1	0.307	middle	0.117	bottom
YER012W	1iru_K	9e-49	0.98	0.96	0.448	0.66	0.312	middle	0.204	middle
YER016W	2r8u_A	1e-38	0.802	0.903	0.353	0.493	0.344	top	0.101	bottom
YER020W	1azs_C	4e-52	0.722	0.878	0.356	0.519	0.316	middle	0.1	bottom
YER025W	2aho_A	1e-97	0.799	0.986	0.43	0.645	0.28	bottom	0.333	top
YER031C	1z0k_A	6e-44	0.753	0.977	0.488	0.673	0.298	middle	0.156	middle
YER042W	2iem_A	1e-18	0.88	0.754	0.323	0.443	0.375	top	0.168	middle
YER043C	1a7a_A	0	0.984	0.986	0.708	0.826	0.295	middle	0.641	top
YER052C	2j0w_A	2e-38	0.93	0.996	0.268	0.472	0.278	bottom	0.258	top
YER055C	1h3d_A	2e-30	0.953	0.967	0.32	0.525	0.348	top	0.192	middle
YER057C	1jd1_A	6e-72	1	1	1	1	0.34	top	0.307	top
YER061C	1tqy_B	3e-21	0.986	0.969	0.251	0.433	0.249	bottom	0.114	bottom
YER065C	1dqu_A	0	0.952	0.974	0.598	0.757	0.321	middle	0.251	top
YER070W	1zyz_A	0	1	1	1	1	0.243	bottom	0.312	top
YER073W	1qi1_A	5e-59	0.894	0.975	0.317	0.523	0.251	bottom	0.202	middle
YER078C	2bws_A	2e-56	0.843	0.982	0.317	0.51	0.279	bottom	0.161	middle
YER081W	1sc6_A	6e-107	0.876	0.99	0.473	0.662	0.319	middle	0.328	top
YER086W	1tdj_A	8e-132	0.891	0.969	0.479	0.671	0.292	middle	0.312	top
YER090W	1k0e_A	1e-48	0.842	0.914	0.299	0.488	0.24	bottom	0.216	middle
YER091C	1t7l_A	1e-156	1	0.96	0.408	0.589	0.232	bottom	0.657	top
YER095W	1szp_A	0	0.803	1	0.994	0.994	0.313	middle	0.173	middle
YER099C	1dkr_A	7e-73	0.975	0.975	0.458	0.651	0.294	middle	0.133	bottom
YER133W	1fjm_A	2e-157	0.962	0.909	0.857	0.937	0.253	bottom	0.229	middle
YER134C	1u7o_A	3e-19	0.899	0.872	0.342	0.553	0.305	middle	0.137	bottom
YER136W	1d5t_A	5e-145	0.958	0.984	0.557	0.767	0.273	bottom	0.233	top
YER146W	1h64_1	1e-08	0.817	0.907	0.342	0.658	0.407	top	0.101	bottom
YER148W	1pcz_A	8e-30	0.721	0.89	0.425	0.615	0.323	middle	0.173	middle
YER162C	2qsf_A	0	0.706	0.998	1	1	0.335	top	0.134	bottom
YER171W	2vsf_A	1e-24	0.842	0.942	0.211	0.432	0.286	bottom	0.15	bottom
YER177W	2c63_A	4e-82	0.895	0.98	0.621	0.77	0.328	top	0.323	top
YER178W	1qs0_A	1e-29	0.836	0.882	0.273	0.449	0.304	middle	0.296	top
YER179W	2gdj_A	4e-61	0.763	0.992	0.462	0.635	0.295	middle	0.141	bottom
YER183C	1sou_A	2e-08	0.957	0.897	0.266	0.433	0.359	top	0.121	bottom
YFL005W	2p5s_A	4e-38	0.8	0.91	0.409	0.652	0.32	middle	0.196	middle
YFL017C	3cxp_A	1e-15	0.912	0.734	0.329	0.493	0.382	top	0.144	bottom
YFL018C	1mo9_A	3e-21	0.898	0.868	0.221	0.426	0.281	bottom	0.253	top
YFL030W	2z9u_A	5e-17	0.919	0.867	0.25	0.436	0.255	bottom	0.121	bottom
YFL037W	2btq_B	3e-82	0.939	1	0.374	0.589	0.266	bottom	0.271	top
YFL038C	1z06_A	2e-40	0.791	0.889	0.429	0.69	0.317	middle	0.185	middle
YFL039C	1atn_A	0	0.987	0.995	0.87	0.946	0.29	middle	0.711	top
YFL041W	1aoz_A	1e-46	0.768	0.917	0.273	0.442	0.255	bottom	0.145	bottom
YFL044C	3by4_A	3e-125	0.701	0.995	1	1	0.325	top	0.18	middle
YFL045C	2fuc_A	1e-76	0.992	0.969	0.555	0.689	0.324	middle	0.54	top
YFR002W	2qx5_A	0	0.779	0.989	1	1	0.308	middle	0.155	middle
YFR006W	2iw2_A	3e-62	0.813	0.903	0.33	0.479	0.278	bottom	0.21	middle
YFR007W	2ga8_A	0	1	0.983	1	1	0.296	middle	0.153	bottom
YFR010W	2ayn_A	4e-52	0.796	0.958	0.314	0.513	0.325	top	0.208	middle
YFR033C	3cx5_F	2e-77	0.993	1	1	1	0.478	top	0.211	middle
YFR044C	2zof_A	3e-140	0.985	0.981	0.517	0.688	0.286	bottom	0.313	top
YFR047C	1qpn_A	9e-26	0.953	0.972	0.284	0.474	0.307	middle	0.188	middle
YFR050C	1iru_2	9e-51	0.857	0.995	0.434	0.649	0.322	middle	0.148	bottom
YFR053C	1bdg_A	5e-62	0.913	0.958	0.356	0.539	0.253	bottom	0.461	top
YFR055W	1cl1_A	4e-71	0.968	0.853	0.404	0.579	0.267	bottom	0.14	bottom
YGL008C	1mhs_A	0	0.949	0.947	0.781	0.885	0.334	top	0.734	top
YGL011C	1iru_A	2e-69	0.956	0.967	0.543	0.72	0.311	middle	0.178	middle
YGL030W	1w41_A	6e-11	0.79	0.822	0.373	0.614	0.339	top	0.865	top
YGL037C	1ilw_A	8e-29	0.986	0.972	0.352	0.507	0.286	bottom	0.319	top
YGL040C	2c13_A	1e-48	0.909	0.917	0.376	0.567	0.297	middle	0.203	middle
YGL047W	2jzc_A	6e-118	0.995	0.897	1	1	0.341	top	0.125	bottom
YGL058W	1yrv_A	2e-19	0.797	0.828	0.35	0.571	0.366	top	0.225	middle
YGL076C	2zkr_w	1e-65	0.848	0.759	0.541	0.773	0.36	top	0.76	top
YGL087C	2hlw_A	4e-37	0.985	0.8	0.5	0.713	0.431	top	0.223	middle
YGL091C	1ion_A	5e-09	0.747	0.934	0.285	0.438	0.289	middle	0.124	bottom
YGL097W	1i2m_B	2e-38	0.923	0.978	0.273	0.459	0.245	bottom	0.204	middle
YGL106W	1m8q_C	2e-23	0.94	0.932	0.39	0.603	0.439	top	0.217	middle
YGL115W	2v8q_E	3e-49	0.916	0.888	0.371	0.576	0.322	middle	0.16	middle
YGL123W	2zkq_e	5e-60	0.701	1	0.603	0.743	0.37	top	0.801	top
YGL130W	1p16_A	2e-83	0.893	0.972	0.418	0.582	0.344	top	0.137	bottom
YGL148W	1qxo_A	3e-39	0.947	0.936	0.335	0.48	0.334	top	0.323	top
YGL155W	3dra_B	5e-36	0.952	0.946	0.323	0.497	0.282	bottom	0.111	bottom
YGL167C	3b8e_A	2e-109	0.965	0.99	0.306	0.482	0.282	bottom	0.196	middle
YGL169W	2eqa_A	3e-57	0.958	0.966	0.37	0.525	0.27	bottom	0.113	bottom
YGL202W	1wst_A	3e-36	0.984	0.964	0.252	0.434	0.273	bottom	0.269	top
YGL205W	2fon_A	7e-71	0.82	0.905	0.314	0.474	0.284	bottom	0.162	middle
YGL210W	3bfk_A	1e-65	0.779	0.961	0.667	0.822	0.337	top	0.152	bottom
YGL213C	1s4u_X	0	1	0.975	1	1	0.274	bottom	0.17	middle
YGL236C	3cp2_A	3e-149	0.921	0.931	0.459	0.641	0.279	bottom	0.121	bottom
YGL238W	1wa5_C	0	1	1	1	1	0.288	middle	0.188	middle
YGL240W	1gqp_A	1e-131	0.884	1	1	1	0.302	middle	0.106	bottom
YGL253W	1hkg_A	1e-59	0.889	0.923	0.34	0.477	0.358	top	0.643	top
YGL256W	1oj7_A	1e-18	0.914	0.882	0.242	0.423	0.256	bottom	0.421	top
YGR007W	3elb_A	3e-43	0.799	0.777	0.368	0.537	0.324	middle	0.143	bottom
YGR019W	2cin_A	6e-41	0.962	0.984	0.297	0.458	0.28	bottom	0.287	top
YGR021W	1mw7_A	4e-14	0.866	0.958	0.308	0.477	0.345	top	0.102	bottom
YGR037C	1hbk_A	1e-10	0.931	0.933	0.373	0.663	0.413	top	0.36	top
YGR043C	1i2n_A	1e-87	0.919	0.956	0.521	0.71	0.267	bottom	0.171	middle
YGR061C	1t3t_A	0	0.997	0.992	0.5	0.669	0.205	bottom	0.277	top
YGR088W	2j2m_A	1e-90	0.799	0.886	0.408	0.553	0.324	middle	0.242	top
YGR095C	2nn6_D	1e-19	0.955	0.844	0.286	0.502	0.321	middle	0.123	bottom
YGR104C	2hzm_B	0	0.997	0.965	0.997	0.997	0.357	top	0.123	bottom
YGR118W	2zkq_l	3e-62	0.979	0.993	0.782	0.901	0.424	top	0.726	top
YGR120C	2jqq_A	4e-113	0.771	0.99	1	1	0.356	top	0.142	bottom
YGR123C	1wao_1	3e-104	0.971	0.975	0.406	0.586	0.264	bottom	0.173	middle
YGR124W	1ct9_A	3e-150	0.986	0.989	0.486	0.641	0.239	bottom	0.317	top
YGR135W	1yau_A	2e-40	0.888	0.948	0.376	0.629	0.331	top	0.182	middle
YGR144W	1rp0_A	4e-81	0.887	0.933	0.543	0.671	0.326	top	0.423	top
YGR171C	2d54_A	2e-73	0.922	0.958	0.33	0.489	0.262	bottom	0.141	bottom
YGR180C	1jk0_B	0	1	1	1	1	0.319	middle	0.497	top
YGR185C	2j5b_A	3e-14	0.799	0.891	0.231	0.458	0.302	middle	0.302	top
YGR195W	2nn6_F	4e-14	0.846	0.816	0.254	0.446	0.335	top	0.139	bottom
YGR205W	1odf_A	1e-172	1	1	1	1	0.315	middle	0.166	middle
YGR207C	1o94_C	3e-25	0.805	0.799	0.315	0.549	0.331	top	0.178	middle
YGR209C	2pu9_C	7e-13	0.952	0.901	0.38	0.54	0.345	top	0.425	top
YGR210C	1wxq_A	2e-55	0.864	0.874	0.377	0.521	0.335	top	0.126	bottom
YGR211W	2qkd_A	2e-104	0.895	1	0.455	0.62	0.387	top	0.244	top
YGR214W	3bch_A	9e-75	0.798	0.791	0.617	0.766	0.31	middle	0.668	top
YGR220C	3bbo_F	4e-30	0.77	0.795	0.356	0.538	0.551	top	0.158	middle
YGR232W	2dvw_A	4e-26	0.921	0.874	0.348	0.524	0.288	middle	0.167	middle
YGR234W	1gvh_A	2e-56	0.982	0.99	0.349	0.51	0.3	middle	0.267	top
YGR244C	1jll_B	6e-88	0.918	0.985	0.421	0.597	0.299	middle	0.189	middle
YGR248W	2j0e_A	2e-15	0.824	0.831	0.284	0.463	0.29	middle	0.124	bottom
YGR253C	1iru_E	7e-79	0.935	1	0.609	0.741	0.316	middle	0.162	middle
YGR254W	1e9i_A	1e-111	0.975	0.977	0.513	0.684	0.234	bottom	0.871	top
YGR267C	1a9c_A	4e-29	0.72	0.796	0.404	0.584	0.367	top	0.208	middle
YGR286C	1r30_A	7e-90	0.843	0.835	0.494	0.693	0.261	bottom	0.228	middle
YHL011C	1u9y_A	6e-30	0.819	0.905	0.316	0.525	0.294	middle	0.242	top
YHL015W	2zkq_j	2e-32	0.802	0.815	0.629	0.825	0.437	top	0.827	top
YHR007C	2q9f_A	3e-14	0.796	0.888	0.2	0.415	0.277	bottom	0.506	top
YHR008C	1coj_A	5e-17	0.798	0.849	0.3	0.484	0.321	middle	0.226	middle
YHR011W	1wle_A	1e-61	0.865	0.792	0.324	0.569	0.317	middle	0.099	bottom
YHR018C	2e9f_A	4e-105	0.989	0.991	0.447	0.599	0.3	middle	0.23	middle
YHR019C	1x54_A	6e-78	0.769	0.965	0.381	0.587	0.294	middle	0.4	top
YHR024C	1hr6_A	0	0.973	0.987	0.996	0.996	0.288	middle	0.141	bottom
YHR025W	1fwk_A	4e-21	0.936	0.956	0.257	0.42	0.275	bottom	0.271	top
YHR028C	2z3w_A	8e-58	0.868	0.941	0.283	0.456	0.271	bottom	0.139	bottom
YHR029C	1qy9_A	1e-11	0.939	0.939	0.243	0.432	0.301	middle	0.157	middle
YHR038W	1ek8_A	2e-07	0.743	0.924	0.239	0.494	0.381	top	0.155	middle
YHR041C	2hzm_A	3e-122	1	0.991	1	1	0.355	top	0.081	bottom
YHR042W	1tll_A	1e-40	0.91	0.929	0.254	0.41	0.284	bottom	0.226	middle
YHR046C	2bji_A	2e-39	0.81	0.827	0.35	0.579	0.278	bottom	0.144	bottom
YHR049W	1ycd_A	3e-142	1	1	0.996	0.996	0.305	middle	0.381	top
YHR057C	2esl_A	5e-49	0.805	0.858	0.594	0.727	0.298	middle	0.135	bottom
YHR063C	3ego_A	3e-14	0.894	0.896	0.27	0.412	0.297	middle	0.203	middle
YHR068W	1dhs_A	2e-119	0.938	0.945	0.58	0.742	0.325	top	0.419	top
YHR069C	2nn6_H	9e-58	0.825	0.844	0.416	0.574	0.388	top	0.132	bottom
YHR072W	1w6j_A	9e-156	0.985	0.971	0.412	0.569	0.218	bottom	0.147	bottom
YHR075C	3c5v_A	8e-39	0.76	0.927	0.317	0.521	0.267	bottom	0.126	bottom
YHR087W	1nyn_A	5e-60	1	0.847	1	1	0.492	top	0.265	top
YHR104W	1vp5_A	2e-48	0.927	0.866	0.347	0.564	0.264	bottom	0.226	middle
YHR106W	1fl2_A	1e-37	0.912	0.977	0.323	0.524	0.303	middle	0.138	bottom
YHR113W	2glj_A	4e-17	0.91	0.915	0.229	0.398	0.31	middle	0.182	middle
YHR128W	1xtt_A	2e-16	0.907	0.944	0.314	0.517	0.312	middle	0.365	top
YHR132C	1jqg_A	4e-35	0.951	0.952	0.269	0.469	0.256	bottom	0.157	middle
YHR141C	2zkr_4	1e-34	1	1	0.731	0.861	0.549	top	0.795	top
YHR143W-A	2vum_L	2e-35	0.986	0.986	1	1	0.603	top	0.309	top
YHR163W	1pbt_A	5e-17	0.884	0.828	0.311	0.436	0.282	bottom	0.158	middle
YHR179W	1q45_A	1e-59	0.943	0.972	0.381	0.547	0.248	bottom	0.415	top
YHR190W	1ezf_A	5e-86	0.766	0.976	0.482	0.644	0.265	bottom	0.297	top
YHR201C	2qb6_A	0	1	1	1	1	0.29	middle	0.141	bottom
YHR202W	3c9f_A	9e-121	0.885	0.926	0.436	0.619	0.255	bottom	0.14	bottom
YIL003W	2ph1_A	3e-51	0.788	0.859	0.416	0.636	0.319	middle	0.107	bottom
YIL008W	1wgk_A	2e-17	0.99	0.851	0.444	0.646	0.441	top	0.205	middle
YIL010W	2a4v_A	4e-88	0.74	1	0.981	0.987	0.302	middle	0.144	bottom
YIL020C	2agk_A	1e-152	0.996	1	1	1	0.291	middle	0.161	middle
YIL021W	1i3q_C	0	1	1	1	1	0.381	top	0.167	middle
YIL034C	1izn_B	2e-65	0.899	0.87	0.5	0.668	0.396	top	0.179	middle
YIL042C	2btz_A	8e-19	0.878	0.886	0.219	0.456	0.313	middle	0.097	bottom
YIL043C	1cne_A	3e-41	0.746	0.859	0.409	0.579	0.324	middle	0.17	middle
YIL051C	1nq3_A	8e-20	0.828	0.89	0.38	0.579	0.372	top	0.318	top
YIL053W	2qlt_A	2e-146	1	0.909	1	1	0.28	bottom	0.604	top
YIL062C	1k8k_G	3e-09	0.987	0.947	0.268	0.451	0.415	top	0.127	bottom
YIL065C	2pqn_A	3e-74	0.832	1	1	1	0.363	top	0.101	bottom
YIL078W	1nyq_A	1e-120	0.891	0.988	0.366	0.563	0.308	middle	0.408	top
YIL083C	1p9o_A	7e-48	0.778	0.875	0.386	0.56	0.336	top	0.167	middle
YIL094C	1w0d_A	3e-39	0.889	0.97	0.358	0.506	0.296	middle	0.314	top
YIL099W	2vn4_A	8e-51	0.851	0.73	0.313	0.475	0.256	bottom	0.114	bottom
YIL106W	2hjn_A	2e-142	0.752	1	1	1	0.343	top	0.105	bottom
YIL109C	3efo_B	3e-71	0.812	0.942	0.274	0.459	0.252	bottom	0.212	middle
YIL116W	1lc5_A	7e-18	0.865	0.849	0.244	0.462	0.276	bottom	0.209	middle
YIL124W	1xq1_A	8e-16	0.781	0.891	0.299	0.465	0.344	top	0.184	middle
YIL125W	2jgd_A	0	0.956	0.984	0.399	0.575	0.252	bottom	0.233	top
YIL133C	2zkr_j	4e-60	0.884	0.867	0.608	0.79	0.373	top	0.611	top
YIL145C	1mop_A	1e-38	0.803	0.797	0.369	0.526	0.317	middle	0.126	bottom
YIL153W	2ixo_A	0	0.812	0.988	0.987	0.991	0.28	bottom	0.091	bottom
YIL155C	2qcu_A	1e-39	0.798	0.902	0.281	0.441	0.264	bottom	0.185	middle
YIL160C	1ulq_A	6e-60	0.909	0.983	0.375	0.52	0.26	bottom	0.144	bottom
YIL162W	1y4w_A	1e-64	0.942	0.977	0.326	0.49	0.238	bottom	0.309	top
YIR027C	2gse_A	4e-13	0.95	0.888	0.234	0.391	0.228	bottom	0.13	bottom
YIR029W	1o59_A	0	1	0.966	1	1	0.286	bottom	0.152	bottom
YIR032C	2bdr_A	7e-15	0.995	0.931	0.263	0.469	0.372	top	0.095	bottom
YIR034C	2q99_A	0	1	0.979	1	1	0.302	middle	0.218	middle
YIR035C	1hxh_A	3e-09	0.756	0.767	0.239	0.497	0.324	middle	0.225	middle
YIR036C	1nas_A	3e-14	0.901	0.923	0.293	0.47	0.308	middle	0.106	bottom
YIR037W	2f8a_A	2e-19	0.908	0.827	0.337	0.471	0.311	middle	0.229	middle
YIR042C	1yre_A	6e-08	0.792	0.919	0.271	0.468	0.335	top	0.123	bottom
YJL001W	1iru_H	3e-62	0.912	0.961	0.543	0.751	0.328	top	0.172	middle
YJL011C	2ckz_A	1e-91	1	1	1	1	0.557	top	0.12	bottom
YJL014W	1a6d_A	4e-98	0.987	0.947	0.362	0.606	0.283	bottom	0.228	middle
YJL026W	2rcc_A	5e-12	0.727	0.876	0.23	0.456	0.305	middle	0.501	top
YJL030W	1duj_A	3e-38	0.954	0.995	0.429	0.623	0.367	top	0.115	bottom
YJL031C	3c72_A	4e-38	0.963	0.919	0.31	0.474	0.356	top	0.161	middle
YJL052W	1obf_O	2e-81	0.973	0.97	0.466	0.665	0.299	middle	0.856	top
YJL053W	2r51_A	8e-58	0.974	0.838	0.349	0.538	0.346	top	0.136	bottom
YJL060W	1bw0_A	3e-20	0.824	0.846	0.239	0.416	0.269	bottom	0.213	middle
YJL068C	1pv1_A	0	1	1	1	1	0.26	bottom	0.199	middle
YJL072C	2e9x_B	6e-13	0.859	0.908	0.261	0.5	0.391	top	0.12	bottom
YJL085W	2b1e_A	0	0.9	0.995	1	1	0.323	middle	0.156	middle
YJL088W	1js1_X	2e-12	0.817	0.877	0.265	0.395	0.286	bottom	0.201	middle
YJL121C	3ct7_A	3e-28	0.857	0.844	0.335	0.507	0.281	bottom	0.297	top
YJL140W	1wcm_D	5e-82	0.9	0.893	0.784	0.789	0.471	top	0.137	bottom
YJL153C	1jkf_A	0	1	1	1	1	0.317	middle	0.175	middle
YJL155C	1bif_A	3e-112	0.905	0.868	0.477	0.687	0.288	middle	0.138	bottom
YJL164C	1fot_A	0	0.788	0.984	0.994	1	0.297	middle	0.178	middle
YJL166W	1ezv_G	7e-51	0.989	1	1	1	0.685	top	0.211	middle
YJL167W	2her_A	2e-30	0.813	0.739	0.317	0.488	0.312	middle	0.373	top
YJL177W	1s1i_N	4e-103	0.995	1	0.989	1	0.382	top	0.68	top
YJL190C	1i6u_A	8e-35	1	1	0.5	0.731	0.359	top	0.812	top
YJL191W	3bbn_K	1e-09	0.797	0.721	0.355	0.509	0.425	top	0.59	top
YJL208C	1zm8_A	7e-19	0.799	0.954	0.286	0.465	0.277	bottom	0.138	bottom
YJL213W	3be7_A	5e-32	0.952	0.748	0.317	0.505	0.269	bottom	0.142	bottom
YJL218W	3ect_A	2e-34	0.949	0.938	0.385	0.594	0.341	top	0.108	bottom
YJR007W	2aho_B	1e-15	0.813	0.944	0.233	0.508	0.338	top	0.371	top
YJR008W	3bcz_A	5e-51	0.988	0.986	0.374	0.552	0.275	bottom	0.139	bottom
YJR009C	1hdg_O	6e-96	0.991	0.994	0.524	0.702	0.282	bottom	0.905	top
YJR010W	1jhd_A	2e-41	0.74	0.96	0.323	0.489	0.276	bottom	0.294	top
YJR019C	1c8u_A	4e-16	0.948	0.979	0.244	0.413	0.323	middle	0.109	bottom
YJR024C	2irp_A	2e-17	0.787	0.856	0.294	0.474	0.311	middle	0.121	bottom
YJR025C	1yfu_A	3e-27	0.955	0.96	0.38	0.526	0.362	top	0.173	middle
YJR045C	2v7y_A	0	0.813	0.994	0.586	0.752	0.311	middle	0.521	top
YJR047C	1xtd_A	1e-41	0.975	0.937	0.503	0.669	0.429	top	0.704	top
YJR048W	1cot_A	7e-09	0.917	0.891	0.314	0.488	0.365	top	0.368	top
YJR051W	1lj1_A	1e-53	0.924	0.767	0.315	0.529	0.265	bottom	0.168	middle
YJR057W	2z0h_A	3e-11	0.861	0.914	0.305	0.532	0.306	middle	0.148	bottom
YJR065C	1k8k_A	6e-138	0.987	0.986	0.584	0.699	0.305	middle	0.201	middle
YJR068W	1sxj_D	0	1	1	0.997	1	0.345	top	0.176	middle
YJR069C	1v7r_A	7e-21	0.97	0.978	0.345	0.536	0.314	middle	0.198	middle
YJR074W	1jhs_A	1e-107	0.862	1	0.995	0.995	0.344	top	0.154	bottom
YJR078W	2d0t_A	6e-45	0.868	0.887	0.318	0.5	0.279	bottom	0.126	bottom
YJR099W	1uch_A	2e-25	0.767	0.809	0.349	0.552	0.295	middle	0.109	bottom
YJR102C	3cuq_C	5e-20	0.916	0.898	0.303	0.492	0.361	top	0.131	bottom
YJR104C	1xtl_A	2e-07	0.864	0.771	0.31	0.455	0.314	middle	0.377	top
YJR105W	1dgm_A	4e-33	0.962	0.948	0.307	0.457	0.282	bottom	0.37	top
YJR121W	1bmf_D	0	0.91	0.977	0.782	0.873	0.284	bottom	0.425	top
YJR123W	1iqv_A	2e-39	0.831	0.927	0.438	0.591	0.346	top	0.838	top
YJR131W	1kkt_A	3e-28	0.923	0.943	0.263	0.435	0.231	bottom	0.144	bottom
YJR139C	1ebf_A	0	0.997	1	1	1	0.301	middle	0.467	top
YJR142W	3dup_A	6e-29	0.816	0.867	0.297	0.484	0.314	middle	0.154	bottom
YJR148W	1a3g_A	2e-18	0.851	0.951	0.277	0.447	0.294	middle	0.195	middle
YJR153W	1k5c_A	3e-42	0.839	0.901	0.399	0.543	0.254	bottom	0.175	middle
YKL001C	2yvu_A	1e-35	0.832	0.903	0.417	0.643	0.325	top	0.267	top
YKL007W	1izn_A	6e-30	0.948	0.93	0.3	0.502	0.385	top	0.181	middle
YKL013C	3dwl_F	2e-57	0.988	1	0.663	0.775	0.372	top	0.14	bottom
YKL019W	3dra_A	2e-52	0.991	0.977	0.378	0.581	0.35	top	0.144	bottom
YKL024C	2bwj_A	2e-37	0.912	0.925	0.398	0.634	0.344	top	0.211	middle
YKL029C	1llq_A	2e-94	0.84	0.901	0.362	0.543	0.289	middle	0.231	middle
YKL035W	2oef_A	3e-74	0.8	0.848	0.378	0.569	0.318	middle	0.33	top
YKL056C	1txj_A	7e-21	1	1	0.335	0.538	0.353	top	0.731	top
YKL058W	1nvp_D	2e-19	0.943	0.935	0.374	0.626	0.494	top	0.101	bottom
YKL060C	2isv_A	9e-10	0.933	0.916	0.222	0.355	0.271	bottom	0.869	top
YKL067W	1xqi_A	1e-24	0.902	0.928	0.354	0.508	0.333	top	0.229	middle
YKL069W	1vhm_A	1e-29	0.872	0.764	0.408	0.624	0.317	middle	0.182	middle
YKL071W	1yo6_A	3e-14	0.938	0.948	0.273	0.438	0.301	middle	0.137	bottom
YKL080W	1u7l_A	0	1	1	1	1	0.334	top	0.236	top
YKL091C	3b74_A	0	1	0.969	1	1	0.309	middle	0.198	middle
YKL113C	1a76_A	1e-46	0.84	0.939	0.337	0.556	0.316	middle	0.16	middle
YKL114C	1xp3_A	2e-32	0.714	0.85	0.297	0.496	0.27	bottom	0.143	bottom
YKL130C	1xly_A	1e-132	0.951	1	0.983	0.983	0.337	top	0.164	middle
YKL135C	1w63_B	3e-121	0.803	0.985	0.395	0.624	0.335	top	0.149	bottom
YKL144C	2ckz_B	3e-124	1	0.972	1	1	0.355	top	0.149	bottom
YKL148C	2e5v_A	3e-44	0.828	0.947	0.299	0.457	0.242	bottom	0.245	top
YKL152C	1fzt_A	4e-42	0.883	0.915	0.417	0.578	0.279	bottom	0.811	top
YKL154W	1nrj_B	3e-124	0.889	0.995	0.991	0.991	0.334	top	0.141	bottom
YKL182W	2uv8_G	0	0.998	1	0.993	0.993	0.276	bottom	0.364	top
YKL184W	2yxx_A	3e-12	0.749	0.832	0.226	0.427	0.287	middle	0.175	middle
YKL186C	1q40_A	1e-17	0.886	0.846	0.326	0.519	0.39	top	0.112	bottom
YKL189W	1upk_A	6e-54	0.862	0.982	0.339	0.557	0.319	middle	0.154	bottom
YKL190W	1dgu_A	1e-14	0.829	0.863	0.278	0.525	0.393	top	0.152	bottom
YKL196C	1h8m_A	7e-81	0.7	1	0.986	1	0.33	top	0.181	middle
YKL210W	3cmm_A	0	0.991	1	1	1	0.284	bottom	0.212	middle
YKL216W	2b0m_A	9e-12	0.955	0.784	0.228	0.414	0.264	bottom	0.225	middle
YKR002W	1f5a_A	6e-113	0.741	0.819	0.458	0.675	0.304	middle	0.158	middle
YKR014C	3clv_A	4e-35	0.816	0.942	0.377	0.532	0.33	top	0.213	middle
YKR026C	1vb5_A	2e-22	0.807	0.819	0.283	0.47	0.282	bottom	0.14	bottom
YKR038C	3eno_A	4e-71	0.961	0.976	0.426	0.571	0.278	bottom	0.119	bottom
YKR048C	2ayu_A	0	1	1	1	1	0.401	top	0.153	bottom
YKR066C	1a2f_A	3e-173	0.806	1	0.99	0.99	0.27	bottom	0.178	middle
YKR068C	2c0j_A	3e-50	0.845	1	0.571	0.755	0.38	top	0.125	bottom
YKR080W	1edz_A	0	1	1	1	1	0.29	middle	0.194	middle
YKR097W	1aq2_A	2e-129	0.947	0.967	0.462	0.63	0.249	bottom	0.311	top
YLL002W	2rim_A	0	1	0.954	1	1	0.318	middle	0.111	bottom
YLL018C	1n9w_A	9e-66	0.806	0.995	0.355	0.519	0.315	middle	0.35	top
YLL029W	3ctz_A	3e-116	0.861	0.986	0.387	0.556	0.275	bottom	0.142	bottom
YLL041C	1e7p_B	3e-25	0.876	0.979	0.283	0.498	0.335	top	0.229	middle
YLL045C	2zkr_f	4e-81	0.965	0.925	0.587	0.733	0.371	top	0.849	top
YLL050C	1ak6_A	8e-22	0.944	0.874	0.348	0.561	0.323	middle	0.543	top
YLR016C	2jkd_A	7e-104	0.882	0.963	1	1	0.346	top	0.121	bottom
YLR017W	1cb0_A	3e-37	0.798	0.915	0.354	0.529	0.285	bottom	0.185	middle
YLR021W	2z5c_B	5e-81	1	1	0.832	0.832	0.363	top	0.134	bottom
YLR022C	1p9q_C	8e-20	0.892	0.852	0.279	0.5	0.347	top	0.137	bottom
YLR027C	1ay4_A	3e-65	0.967	0.995	0.334	0.517	0.297	middle	0.232	middle
YLR043C	1gh2_A	2e-12	0.816	0.785	0.369	0.524	0.347	top	0.492	top
YLR044C	2vbf_A	2e-97	0.988	0.954	0.368	0.555	0.239	bottom	0.904	top
YLR048W	1vi5_A	4e-33	0.738	0.885	0.358	0.62	0.306	middle	0.733	top
YLR058C	1bj4_A	5e-158	0.987	0.987	0.553	0.746	0.294	middle	0.589	top
YLR069C	1wdt_A	1e-77	0.899	0.98	0.297	0.487	0.289	middle	0.2	middle
YLR075W	1s72_H	9e-23	0.706	0.918	0.357	0.548	0.363	top	0.827	top
YLR109W	1urm_A	1e-09	0.75	0.767	0.29	0.514	0.294	middle	0.549	top
YLR113W	2g01_A	9e-68	0.775	0.957	0.387	0.574	0.29	middle	0.175	middle
YLR115W	2i7x_A	0	0.835	1	1	1	0.257	bottom	0.129	bottom
YLR163C	3cwb_B	3e-33	0.916	0.925	0.26	0.458	0.296	middle	0.143	bottom
YLR170C	1w63_Q	7e-44	0.962	0.937	0.533	0.727	0.378	top	0.123	bottom
YLR172C	1vhv_A	1e-35	0.93	0.937	0.349	0.523	0.304	middle	0.211	middle
YLR195C	1rxt_A	1e-93	0.877	0.754	0.441	0.617	0.299	middle	0.189	middle
YLR208W	3bg0_A	3e-80	1	0.965	0.506	0.666	0.322	middle	0.263	top
YLR209C	1c3x_A	1e-29	0.9	0.917	0.333	0.465	0.301	middle	0.135	bottom
YLR212C	1z5v_A	2e-94	0.994	0.994	0.387	0.6	0.27	bottom	0.132	bottom
YLR216C	1ihg_A	8e-82	0.997	0.965	0.465	0.605	0.302	middle	0.253	top
YLR229C	2j0v_A	4e-54	0.927	0.816	0.537	0.706	0.355	top	0.177	middle
YLR231C	1qz9_A	1e-37	0.967	0.921	0.294	0.474	0.272	bottom	0.145	bottom
YLR234W	1i7d_A	4e-18	0.799	0.772	0.241	0.392	0.297	middle	0.103	bottom
YLR244C	1y1n_A	3e-62	0.721	0.935	0.448	0.588	0.265	bottom	0.291	top
YLR249W	2iw3_A	0	0.939	0.994	0.998	0.999	0.282	bottom	0.778	top
YLR259C	1aon_A	3e-158	0.92	0.954	0.54	0.734	0.289	middle	0.382	top
YLR262C	1z22_A	2e-28	0.744	0.935	0.413	0.594	0.318	middle	0.161	middle
YLR268W	3egd_C	5e-29	0.724	1	0.399	0.601	0.344	top	0.189	middle
YLR284C	1hno_A	5e-166	1	1	0.996	1	0.301	middle	0.123	bottom
YLR285W	3bzb_A	8e-31	0.916	0.893	0.33	0.517	0.329	top	0.161	middle
YLR289W	2ywe_A	1e-162	0.932	0.992	0.489	0.657	0.279	bottom	0.107	bottom
YLR293C	2bku_A	2e-89	0.799	0.994	0.875	0.926	0.325	top	0.621	top
YLR300W	1cz1_A	6e-140	0.9	0.992	0.598	0.732	0.246	bottom	0.345	top
YLR303W	2cb1_A	8e-72	0.946	0.968	0.381	0.574	0.271	bottom	0.46	top
YLR304C	2ipy_A	9e-59	0.879	0.905	0.293	0.43	0.253	bottom	0.462	top
YLR347C	1qgk_A	2e-131	0.991	0.993	0.339	0.537	0.282	bottom	0.195	middle
YLR351C	2e11_A	9e-10	0.911	0.944	0.228	0.391	0.281	bottom	0.121	bottom
YLR359W	1re5_A	1e-13	0.905	0.944	0.251	0.388	0.305	middle	0.312	top
YLR367W	1sei_A	2e-09	0.946	0.954	0.291	0.537	0.347	top	0.523	top
YLR370C	1k8k_E	1e-44	1	0.972	0.461	0.674	0.319	middle	0.158	middle
YLR377C	1spi_A	6e-72	0.882	0.897	0.414	0.633	0.344	top	0.18	middle
YLR378C	2yxr_A	8e-59	0.977	0.984	0.312	0.524	0.358	top	0.24	top
YLR382C	1h3n_A	9e-158	0.915	0.935	0.388	0.545	0.271	bottom	0.133	bottom
YLR389C	1q2l_A	2e-94	0.91	0.979	0.266	0.467	0.268	bottom	0.164	middle
YLR417W	1w7p_D	0	1	1	1	1	0.38	top	0.114	bottom
YLR420W	2z2b_A	6e-35	0.959	0.958	0.299	0.483	0.274	bottom	0.149	bottom
YLR432W	1ak5_A	1e-55	0.912	0.956	0.343	0.517	0.289	middle	0.464	top
YLR438W	1szk_A	7e-46	0.934	0.937	0.295	0.483	0.276	bottom	0.292	top
YML001W	2hxs_A	3e-23	0.813	0.933	0.353	0.529	0.333	top	0.177	middle
YML022W	1l1q_A	6e-23	0.979	0.957	0.366	0.565	0.316	middle	0.255	top
YML035C	2a3l_A	0	0.76	0.842	0.528	0.679	0.266	bottom	0.19	middle
YML036W	3enp_A	2e-17	0.823	0.808	0.329	0.55	0.341	top	0.109	bottom
YML042W	1xl7_A	2e-55	0.834	0.915	0.273	0.482	0.262	bottom	0.175	middle
YML051W	2nvw_A	6e-154	0.982	0.944	0.588	0.742	0.288	middle	0.136	bottom
YML054C	1fcb_A	0	0.865	1	1	1	0.303	middle	0.208	middle
YML057W	1aui_A	2e-156	0.858	0.927	0.507	0.667	0.293	middle	0.151	bottom
YML060W	2nob_A	7e-48	0.862	0.926	0.358	0.509	0.286	bottom	0.145	bottom
YML070W	1un8_A	1e-67	0.979	0.973	0.337	0.497	0.305	middle	0.217	middle
YML077W	2j3t_C	8e-17	0.767	0.8	0.336	0.549	0.376	top	0.115	bottom
YML078W	2a2n_A	5e-33	0.857	0.881	0.491	0.604	0.313	middle	0.308	top
YML079W	1xe7_A	1e-116	1	0.99	1	1	0.32	middle	0.157	middle
YML085C	2bto_A	2e-75	0.96	0.89	0.377	0.572	0.264	bottom	0.277	top
YML092C	1iru_B	3e-70	0.984	0.979	0.581	0.687	0.317	middle	0.143	bottom
YML108W	1n6z_A	2e-55	1	1	1	1	0.415	top	0.184	middle
YML126C	2hdb_A	3e-29	0.811	0.906	0.283	0.437	0.259	bottom	0.401	top
YML131W	2zb4_A	3e-19	0.89	0.888	0.245	0.457	0.282	bottom	0.204	middle
YMR009W	1vr3_A	5e-35	0.983	0.916	0.424	0.603	0.346	top	0.163	middle
YMR020W	1rsg_A	0	1	0.984	1	1	0.286	bottom	0.144	bottom
YMR023C	1xzp_A	1e-63	0.93	0.929	0.333	0.582	0.308	middle	0.117	bottom
YMR038C	1jk9_B	4e-148	1	1	1	1	0.361	top	0.158	middle
YMR058W	1gw0_A	2e-37	0.786	0.907	0.268	0.433	0.238	bottom	0.217	middle
YMR061W	2ooe_A	1e-54	0.77	0.93	0.279	0.496	0.323	middle	0.149	bottom
YMR062C	1vz6_A	6e-47	0.946	0.982	0.317	0.514	0.259	bottom	0.17	middle
YMR079W	1oip_A	3e-15	0.77	0.806	0.285	0.45	0.282	bottom	0.3	top
YMR090W	1xq6_A	2e-08	0.894	0.862	0.279	0.442	0.314	middle	0.191	middle
YMR092C	1nr0_A	1e-67	0.995	0.997	0.313	0.499	0.243	bottom	0.18	middle
YMR095C	1r9g_A	8e-25	0.969	0.917	0.389	0.498	0.319	middle	0.142	bottom
YMR096W	2yzr_A	1e-90	0.939	0.955	0.556	0.702	0.284	bottom	0.182	middle
YMR099C	1jov_A	2e-15	0.835	0.819	0.269	0.408	0.279	bottom	0.293	top
YMR108W	2pgn_A	8e-34	0.825	0.942	0.242	0.412	0.272	bottom	0.264	top
YMR110C	1ad3_A	3e-58	0.84	0.96	0.326	0.538	0.277	bottom	0.156	middle
YMR113W	1w78_A	4e-31	0.801	0.765	0.278	0.472	0.271	bottom	0.119	bottom
YMR116C	2zkq_a	2e-96	0.975	0.978	0.538	0.697	0.296	middle	0.777	top
YMR120C	1g8m_A	0	1	1	0.629	0.771	0.313	middle	0.322	top
YMR139W	3eb0_A	6e-75	0.768	0.828	0.425	0.632	0.317	middle	0.155	middle
YMR152W	2vn8_A	2e-18	0.896	0.859	0.26	0.457	0.281	bottom	0.221	middle
YMR168C	2quq_A	0	0.924	1	1	1	0.286	bottom	0.131	bottom
YMR169C	1uzb_A	2e-63	0.935	0.903	0.333	0.517	0.246	bottom	0.178	middle
YMR174C	1dp5_B	2e-32	1	1	0.971	0.971	0.624	top	0.154	bottom
YMR186W	1y4s_A	1e-120	0.838	0.995	0.4	0.616	0.314	middle	0.581	top
YMR208W	1kvk_A	4e-48	0.914	0.975	0.314	0.515	0.294	middle	0.181	middle
YMR217W	2vxo_A	3e-83	0.97	0.786	0.362	0.542	0.286	bottom	0.462	top
YMR226C	2b4q_A	2e-14	0.813	0.772	0.278	0.454	0.314	middle	0.208	middle
YMR228W	1i4w_A	0	0.997	0.963	1	1	0.275	bottom	0.133	bottom
YMR235C	1k5d_C	5e-68	0.816	0.845	0.443	0.611	0.268	bottom	0.218	middle
YMR250W	1pmm_A	7e-80	0.797	0.908	0.38	0.533	0.306	middle	0.171	middle
YMR293C	2dc0_A	5e-31	0.972	0.929	0.281	0.456	0.247	bottom	0.107	bottom
YMR297W	1cpy_A	0	0.791	1	0.995	0.995	0.245	bottom	0.257	top
YMR300C	1gph_1	1e-66	0.924	0.961	0.361	0.533	0.266	bottom	0.235	top
YMR303C	1xa0_A	5e-09	0.897	0.896	0.234	0.402	0.301	middle	0.505	top
YMR314W	1iru_F	2e-68	1	0.886	0.528	0.698	0.308	middle	0.159	middle
YMR315W	3e82_A	7e-09	0.92	0.832	0.211	0.407	0.3	middle	0.253	top
YMR318C	1yqd_A	3e-47	0.886	0.861	0.366	0.578	0.265	bottom	0.294	top
YNL001W	2qi2_A	5e-08	0.917	0.925	0.216	0.443	0.317	middle	0.151	bottom
YNL010W	2fea_A	2e-11	0.992	0.941	0.278	0.437	0.315	middle	0.367	top
YNL036W	1i6o_A	8e-21	0.896	0.868	0.295	0.515	0.364	top	0.214	middle
YNL037C	3blv_A	0	0.969	0.986	1	1	0.3	middle	0.266	top
YNL045W	3cia_A	8e-83	0.908	0.967	0.338	0.502	0.243	bottom	0.239	top
YNL049C	3eh2_A	2e-76	0.9	0.965	0.28	0.476	0.261	bottom	0.155	middle
YNL055C	2jk4_A	1e-23	0.993	0.952	0.247	0.456	0.39	top	0.361	top
YNL072W	1eke_A	2e-17	0.756	0.991	0.322	0.522	0.32	middle	0.105	bottom
YNL111C	1cyo_A	1e-16	0.75	0.957	0.411	0.667	0.418	top	0.333	top
YNL121C	2gw1_A	0	0.833	1	1	1	0.311	middle	0.274	top
YNL134C	3b6z_A	6e-29	0.987	0.949	0.279	0.451	0.278	bottom	0.239	top
YNL141W	2pgf_A	4e-14	0.937	0.881	0.255	0.427	0.255	bottom	0.248	top
YNL142W	1u77_A	1e-51	0.768	0.953	0.364	0.543	0.264	bottom	0.213	middle
YNL168C	1wzo_A	1e-27	0.861	0.764	0.317	0.545	0.303	middle	0.172	middle
YNL178W	1fjg_C	5e-09	0.8	0.766	0.294	0.459	0.356	top	0.8	top
YNL185C	1s72_I	7e-11	0.93	0.809	0.275	0.463	0.408	top	0.079	bottom
YNL189W	1bk5_A	0	0.779	1	1	1	0.276	bottom	0.271	top
YNL200C	2dg2_A	2e-45	0.996	0.879	0.41	0.574	0.305	middle	0.131	bottom
YNL220W	2d7u_A	7e-51	0.986	0.976	0.303	0.469	0.264	bottom	0.335	top
YNL229C	1g6w_A	2e-158	0.737	1	1	1	0.324	middle	0.125	bottom
YNL241C	2dpg_A	7e-74	0.923	0.963	0.349	0.542	0.286	bottom	0.172	middle
YNL244C	2if1_A	9e-35	0.991	0.881	0.589	0.786	0.503	top	0.239	top
YNL246W	2zd7_A	1e-154	1	1	1	1	0.385	top	0.138	bottom
YNL274C	2gcg_A	5e-36	0.789	0.8	0.346	0.5	0.315	middle	0.164	middle
YNL277W	2vat_A	3e-92	0.866	0.829	0.409	0.57	0.277	bottom	0.136	bottom
YNL288W	2fv2_A	7e-93	0.721	1	0.617	0.74	0.301	middle	0.129	bottom
YNL290W	1sxj_C	0	1	1	0.997	1	0.345	top	0.12	bottom
YNL301C	2zkr_o	1e-49	0.995	0.995	0.564	0.713	0.384	top	0.68	top
YNL302C	2v7f_A	6e-19	0.972	0.927	0.379	0.529	0.395	top	0.757	top
YNL312W	2pi2_A	9e-17	0.978	0.959	0.271	0.437	0.376	top	0.194	middle
YNL315C	2p4f_A	1e-90	0.893	0.973	0.546	0.725	0.339	top	0.147	bottom
YNL316C	2qmx_A	5e-13	0.862	0.852	0.246	0.436	0.309	middle	0.148	bottom
YNL330C	2v5w_A	4e-88	0.79	0.881	0.429	0.656	0.245	bottom	0.143	bottom
YNR001C	2c6x_A	1e-17	0.793	0.964	0.239	0.437	0.309	middle	0.254	top
YNR007C	2dyt_A	0	1	0.994	1	1	0.318	middle	0.136	bottom
YNR034W-A	2grg_A	3e-53	1	0.817	1	1	0.399	top	0.163	middle
YNR035C	1k8k_D	3e-44	0.921	0.943	0.372	0.55	0.352	top	0.223	middle
YNR043W	2gs8_A	3e-21	0.79	0.905	0.301	0.506	0.323	middle	0.2	middle
YNR050C	1e5l_A	6e-171	0.996	0.993	0.638	0.79	0.279	bottom	0.332	top
YNR058W	3bv0_A	7e-93	0.965	0.963	0.395	0.567	0.291	middle	0.158	middle
YNR064C	1bn6_A	1e-16	0.948	0.932	0.257	0.434	0.261	bottom	0.158	middle
YOL001W	2pk9_B	2e-173	1	1	1	1	0.352	top	0.104	bottom
YOL005C	1i3q_K	1e-66	1	1	1	1	0.462	top	0.15	bottom
YOL012C	1f66_C	6e-40	0.799	0.813	0.738	0.85	0.513	top	0.17	middle
YOL021C	2vnu_D	0	0.759	1	0.999	1	0.303	middle	0.178	middle
YOL023W	1zo1_I	6e-98	0.786	0.994	0.39	0.603	0.372	top	0.146	bottom
YOL033W	2cfo_A	8e-63	0.879	0.939	0.333	0.507	0.307	middle	0.134	bottom
YOL038W	1j2q_A	1e-46	0.898	0.945	0.459	0.623	0.311	middle	0.156	middle
YOL040C	2zkq_s	3e-47	1	1	0.593	0.752	0.443	top	0.769	top
YOL049W	2hgs_A	8e-70	0.978	0.968	0.357	0.554	0.257	bottom	0.153	bottom
YOL057W	3csk_A	0	1	1	0.997	0.997	0.263	bottom	0.173	middle
YOL058W	1k92_A	2e-33	0.952	0.879	0.267	0.46	0.325	top	0.403	top
YOL059W	1evy_A	1e-18	0.809	0.913	0.251	0.429	0.287	middle	0.212	middle
YOL064C	1k9y_A	0	1	1	1	1	0.256	bottom	0.2	middle
YOL086C	2hcy_A	0	0.997	1	1	1	0.274	bottom	0.811	top
YOL094C	2chq_A	2e-70	0.966	0.981	0.422	0.638	0.338	top	0.152	bottom
YOL097C	1o5t_A	1e-127	0.859	0.984	0.566	0.751	0.282	bottom	0.286	top
YOL127W	2go5_4	2e-37	0.887	0.829	0.571	0.762	0.373	top	0.748	top
YOL133W	1ldj_B	3e-34	0.736	0.989	0.663	0.775	0.485	top	0.206	middle
YOL139C	2jgb_A	2e-21	0.789	0.867	0.302	0.547	0.354	top	0.387	top
YOL140W	1d7r_A	1e-36	0.917	0.938	0.274	0.466	0.286	bottom	0.212	middle
YOL142W	2ja9_A	4e-101	0.729	1	0.994	0.994	0.348	top	0.141	bottom
YOL143C	1c2y_A	9e-14	0.905	0.917	0.31	0.503	0.318	middle	0.211	middle
YOL146W	2q9q_D	1e-09	0.969	0.777	0.237	0.418	0.403	top	0.109	bottom
YOL149W	1q67_A	3e-135	1	1	1	1	0.351	top	0.127	bottom
YOL151W	1ujm_A	2e-24	0.959	0.942	0.298	0.472	0.293	middle	0.244	top
YOR020C	1aon_O	4e-08	0.868	0.948	0.376	0.581	0.451	top	0.317	top
YOR026W	1u4c_A	0	1	0.977	1	1	0.283	bottom	0.133	bottom
YOR039W	3eed_A	2e-52	0.721	0.959	0.487	0.668	0.374	top	0.15	bottom
YOR046C	3ews_A	5e-123	0.851	0.917	0.506	0.731	0.29	middle	0.211	middle
YOR065W	1zrt_D	6e-28	0.744	0.988	0.317	0.464	0.41	top	0.304	top
YOR074C	1b02_A	1e-42	0.97	0.986	0.366	0.516	0.289	middle	0.205	middle
YOR089C	1yzt_A	1e-37	0.786	0.88	0.436	0.655	0.329	top	0.148	bottom
YOR095C	1ks2_A	3e-18	0.818	0.872	0.307	0.505	0.324	middle	0.248	top
YOR120W	1qwk_A	1e-43	0.949	0.94	0.364	0.536	0.287	middle	0.209	middle
YOR122C	3nul_A	5e-12	0.96	0.969	0.315	0.512	0.339	top	0.448	top
YOR136W	1gro_A	6e-41	0.897	0.933	0.308	0.461	0.288	middle	0.245	top
YOR142W	1oi7_A	7e-60	0.86	0.951	0.452	0.618	0.273	bottom	0.239	top
YOR143C	1ig3_A	6e-23	0.884	0.886	0.262	0.436	0.319	middle	0.163	middle
YOR151C	1i3q_B	0	1	1	1	1	0.303	middle	0.228	middle
YOR157C	1iru_I	2e-72	0.874	0.974	0.568	0.751	0.359	top	0.179	middle
YOR173W	1st0_A	2e-41	0.878	0.84	0.353	0.538	0.364	top	0.157	middle
YOR176W	2po5_A	1e-98	0.863	0.95	0.499	0.697	0.275	bottom	0.169	middle
YOR180C	2f6q_A	1e-14	0.863	0.793	0.285	0.464	0.315	middle	0.112	bottom
YOR184W	1bt4_A	3e-64	0.975	0.981	0.356	0.58	0.286	bottom	0.258	top
YOR185C	1rrp_A	2e-100	0.914	0.985	0.836	0.905	0.374	top	0.257	top
YOR187W	1aip_A	2e-153	0.906	0.99	0.662	0.785	0.297	middle	0.291	top
YOR194C	1rm1_C	1e-163	1	1	1	1	0.48	top	0.118	bottom
YOR209C	1ybe_A	1e-45	0.944	0.891	0.316	0.514	0.269	bottom	0.207	middle
YOR212W	2pbi_B	7e-67	0.901	0.966	0.351	0.549	0.295	middle	0.128	bottom
YOR226C	2qq4_A	1e-10	0.769	0.964	0.268	0.522	0.336	top	0.139	bottom
YOR236W	1u71_A	2e-15	0.948	0.957	0.317	0.5	0.327	top	0.102	bottom
YOR250C	2npi_A	0	0.998	0.965	1	1	0.289	middle	0.115	bottom
YOR251C	1e0c_A	9e-11	0.793	0.815	0.244	0.393	0.279	bottom	0.159	middle
YOR257W	2ec6_B	3e-11	0.845	0.985	0.272	0.551	0.496	top	0.108	bottom
YOR265W	1qsd_A	3e-55	1	1	1	1	0.433	top	0.165	middle
YOR274W	3eph_A	0	0.956	1	1	1	0.32	middle	0.14	bottom
YOR275C	2r02_A	6e-37	0.971	0.997	0.264	0.428	0.341	top	0.133	bottom
YOR278W	1jr2_A	3e-13	0.96	0.899	0.259	0.418	0.328	top	0.144	bottom
YOR288C	3ed3_A	7e-170	0.909	0.97	0.997	0.997	0.308	middle	0.139	bottom
YOR323C	1o20_A	7e-74	0.93	0.951	0.365	0.588	0.285	bottom	0.249	top
YOR332W	2dm9_A	5e-07	0.931	0.975	0.277	0.495	0.388	top	0.263	top
YOR339C	1i7k_A	1e-40	0.827	0.715	0.62	0.736	0.361	top	0.104	bottom
YOR347C	1pkl_A	9e-129	0.98	0.99	0.492	0.649	0.282	bottom	0.13	bottom
YOR356W	2gmh_A	1e-163	0.916	0.955	0.515	0.659	0.25	bottom	0.152	bottom
YOR357C	2csk_A	1e-18	0.772	0.836	0.421	0.571	0.458	top	0.121	bottom
YOR362C	1iru_G	3e-68	0.854	0.957	0.514	0.692	0.304	middle	0.192	middle
YOR374W	1uxn_A	1e-53	0.865	0.908	0.309	0.485	0.257	bottom	0.284	top
YOR375C	1aup_A	3e-106	0.991	0.958	0.483	0.631	0.265	bottom	0.586	top
YOR386W	1u3c_A	7e-26	0.844	0.917	0.244	0.415	0.275	bottom	0.147	bottom
YOR388C	2gsd_A	2e-86	0.92	0.811	0.486	0.613	0.285	bottom	0.196	middle
YPL001W	2p0w_A	2e-25	0.821	0.969	0.257	0.477	0.328	top	0.155	middle
YPL002C	3cuq_A	2e-38	0.901	0.927	0.369	0.576	0.387	top	0.123	bottom
YPL003W	1r4m_A	2e-36	0.998	0.981	0.259	0.467	0.29	middle	0.097	bottom
YPL007C	2j04_A	0	1	1	1	1	0.294	middle	0.114	bottom
YPL010W	2hf6_A	7e-28	0.788	0.933	0.409	0.624	0.338	top	0.187	middle
YPL013C	3bn0_A	7e-11	0.942	0.902	0.348	0.522	0.372	top	0.087	bottom
YPL015C	1j8f_A	2e-60	0.793	0.882	0.419	0.568	0.317	middle	0.142	bottom
YPL028W	1wdk_C	2e-56	0.995	0.99	0.353	0.544	0.252	bottom	0.366	top
YPL031C	2pk9_A	0	1	0.962	1	1	0.32	middle	0.14	bottom
YPL036W	3b8c_A	1e-140	0.875	0.963	0.376	0.554	0.304	middle	0.3	top
YPL040C	1ffy_A	9e-149	0.975	0.998	0.337	0.517	0.273	bottom	0.131	bottom
YPL046C	1lm8_C	1e-14	0.939	0.969	0.396	0.615	0.407	top	0.071	bottom
YPL059W	1yka_A	5e-22	0.767	0.965	0.391	0.626	0.332	top	0.134	bottom
YPL061W	2j6l_A	2e-51	0.886	0.892	0.292	0.491	0.25	bottom	0.52	top
YPL069C	2q80_A	4e-59	0.824	0.86	0.438	0.62	0.294	middle	0.139	bottom
YPL081W	1s1h_D	6e-100	0.909	1	1	1	0.381	top	0.507	top
YPL088W	3erp_A	5e-19	0.912	0.836	0.264	0.485	0.275	bottom	0.148	bottom
YPL091W	2tpr_A	2e-57	0.959	0.961	0.333	0.511	0.283	bottom	0.218	middle
YPL096W	2f4m_A	4e-49	0.741	0.915	0.405	0.569	0.332	top	0.115	bottom
YPL097W	2jan_A	1e-68	0.89	0.972	0.347	0.53	0.325	top	0.105	bottom
YPL106C	2qxl_A	0	0.949	1	1	1	0.299	middle	0.521	top
YPL111W	2ef4_A	6e-41	0.88	0.917	0.34	0.531	0.251	bottom	0.213	middle
YPL117C	2pny_A	6e-44	0.781	0.886	0.408	0.588	0.287	middle	0.275	top
YPL131W	2zkr_n	3e-79	0.936	0.916	0.511	0.694	0.399	top	0.83	top
YPL135W	1q48_A	2e-50	0.752	0.918	0.726	0.887	0.447	top	0.154	bottom
YPL145C	1zht_A	0	0.998	0.989	1	1	0.301	middle	0.255	top
YPL149W	2dym_A	8e-174	1	0.99	1	1	0.33	top	0.12	bottom
YPL152W	2g62_A	1e-55	0.832	0.902	0.376	0.584	0.282	bottom	0.14	bottom
YPL154C	1izd_A	2e-14	0.793	0.963	0.267	0.438	0.284	bottom	0.355	top
YPL175W	2gej_A	8e-11	0.841	0.904	0.218	0.384	0.291	middle	0.121	bottom
YPL203W	1smh_A	2e-98	0.826	0.889	0.513	0.732	0.299	middle	0.154	bottom
YPL209C	1ol6_A	2e-68	0.719	0.933	0.481	0.682	0.291	middle	0.097	bottom
YPL211W	1sqw_A	4e-60	0.989	0.952	0.57	0.76	0.348	top	0.187	middle
YPL218W	2fa9_A	8e-60	0.953	0.984	0.602	0.71	0.316	middle	0.35	top
YPL225W	2jyn_A	3e-82	1	1	1	1	0.391	top	0.267	top
YPL236C	2buj_A	2e-43	0.915	0.864	0.288	0.483	0.324	middle	0.118	bottom
YPL259C	2bp5_M	2e-81	0.983	0.986	0.357	0.564	0.338	top	0.138	bottom
YPL262W	1jsw_A	9e-89	0.951	0.973	0.387	0.579	0.297	middle	0.253	top
YPL266W	2h1r_A	3e-66	0.89	0.923	0.438	0.657	0.309	middle	0.177	middle
YPR002W	1szq_A	2e-165	0.934	0.983	0.582	0.729	0.271	bottom	0.114	bottom
YPR016C	1g61_A	6e-25	0.718	0.785	0.361	0.589	0.263	bottom	0.294	top
YPR025C	1jkw_A	1e-25	0.878	0.954	0.265	0.431	0.328	top	0.126	bottom
YPR029C	1w63_A	2e-82	0.758	0.947	0.343	0.541	0.316	middle	0.149	bottom
YPR032W	2oaj_A	0	0.873	1	1	1	0.261	bottom	0.129	bottom
YPR033C	1htt_A	5e-20	0.824	0.943	0.247	0.421	0.328	top	0.295	top
YPR036W	1ho8_A	0	1	0.996	1	1	0.277	bottom	0.193	middle
YPR047W	3cmq_A	5e-85	0.949	0.964	0.361	0.544	0.293	middle	0.138	bottom
YPR060C	1csm_A	5e-148	1	1	0.996	0.996	0.317	middle	0.217	middle
YPR062W	2o3k_A	6e-90	1	0.981	0.975	0.994	0.295	middle	0.184	middle
YPR069C	2e5w_A	2e-40	0.915	0.957	0.348	0.556	0.251	bottom	0.36	top
YPR073C	2gi4_A	5e-16	0.919	0.917	0.384	0.536	0.336	top	0.217	middle
YPR074C	1ay0_A	0	1	1	0.999	0.999	0.24	bottom	0.489	top
YPR082C	1xbs_A	7e-24	0.937	0.899	0.351	0.634	0.33	top	0.179	middle
YPR088C	2ffh_A	5e-56	0.745	0.887	0.342	0.536	0.319	middle	0.178	middle
YPR102C	2noq_H	2e-95	0.948	1	1	1	0.424	top	0.781	top
YPR103W	1j2q_H	3e-26	0.704	1	0.31	0.557	0.304	middle	0.21	middle
YPR110C	2pa8_D	2e-22	0.794	0.879	0.303	0.476	0.341	top	0.232	middle
YPR118W	1t5o_A	1e-47	0.966	0.932	0.355	0.476	0.286	bottom	0.155	middle
YPR138C	3c1j_A	1e-57	0.853	0.958	0.362	0.545	0.257	bottom	0.149	bottom
YPR160W	1a8i_A	0	0.926	0.955	0.488	0.653	0.228	bottom	0.249	top
YPR165W	2cls_A	1e-43	0.856	0.909	0.45	0.65	0.32	middle	0.267	top
YPR167C	2goy_A	2e-16	0.889	0.84	0.299	0.473	0.324	middle	0.162	middle
YPR173C	1xwi_A	1e-131	0.721	1	0.693	0.826	0.357	top	0.158	middle
YPR176C	1n4p_B	1e-29	0.972	0.897	0.276	0.455	0.263	bottom	0.135	bottom
YPR180W	1y8q_A	2e-48	0.954	0.936	0.34	0.554	0.301	middle	0.147	bottom
YPR181C	1m2o_A	0	1	1	1	1	0.271	bottom	0.229	middle
YPR187W	1qkl_A	1e-32	0.916	0.976	0.5	0.634	0.473	top	0.244	top
YPR191W	1ezv_B	0	0.957	1	1	1	0.308	middle	0.227	middle
YPR193C	1qso_A	4e-86	0.955	1	1	1	0.412	top	0.16	middle
